# Supplementary material for: Silicon-Containing π-Conjugated Schiff Base Oligomers with Naphthalene or Binaphthalene Moieties in the Backbone: Synthesis and Study of Properties
Source: Polymers (Basel). 2025 May 12;17(10):1316. doi: 10.3390/polym17101316 (PMC12115331; doi:10.3390/polym17101316)
Supplement: Supplementary file 1 [file polymers-17-01316-s001.zip]

Archive with 1 entries (1 files):
- polymers-3582837-supplementary.pdf
